# Supplementary material for: Efficacy of Quadratus Lumborum Block for Postoperative Pain Management in Single-Port Total Laparoscopic Hysterectomy: A Randomized Observer-Blinded Controlled Trial
Source: Medicina (Kaunas). 2025 Apr 11;61(4):702. doi: 10.3390/medicina61040702 (PMC12028779; doi:10.3390/medicina61040702)
Supplement: Supplementary file 1 [file medicina-61-00702-s001.zip]

Archive with 2 entries (2 files):
- CONSORT 2010 Checklist.pdf
- medicina-3460345-supplementary.mp4
